# Supplementary material for: Management of Pyrenophora teres f. teres, the Causal Agent of Net Form Net Blotch of Barley, in A Two-Year Field Experiment in Central Italy
Source: Pathogens. 2022 Feb 24;11(3):291. doi: 10.3390/pathogens11030291 (PMC8954409; doi:10.3390/pathogens11030291)
Supplement: Supplementary file 1 [file pathogens-11-00291-s001.zip]

Archive with 1 entries (1 files):
- pathogens-1596164-supplementary.pdf
